# Supplementary material for: Analysis of an Association between Preterm Birth and Parental Educational Level in Japan Using National Data
Source: Children (Basel). 2023 Feb 9;10(2):342. doi: 10.3390/children10020342 (PMC9954840; doi:10.3390/children10020342)
Supplement: Supplementary file 1 [file children-10-00342-s001.zip]

Archive with 1 entries (1 files):
- children-2158177 just supplementary correction.pdf
